# Supplementary material for: T4SE-XGB: Interpretable Sequence-Based Prediction of Type IV Secreted Effectors Using eXtreme Gradient Boosting Algorithm
Source: Front Microbiol. 2020 Sep 24;11:580382. doi: 10.3389/fmicb.2020.580382 (PMC7541839; doi:10.3389/fmicb.2020.580382)
Supplement: Supplementary file 2 [file Table_3.csv]

Feature_names	class
C_Freq_SS3	SS3
E_Freq_SS3
H_Freq_SS3
CC_Freq_SS3
EC_Freq_SS3
HC_Freq_SS3
CE_Freq_SS3
EE_Freq_SS3
HE_Freq_SS3
CH_Freq_SS3
EH_Freq_SS3
HH_Freq_SS3
CCC_Freq_SS3
ECC_Freq_SS3
HCC_Freq_SS3
CEC_Freq_SS3
EEC_Freq_SS3
HEC_Freq_SS3
CHC_Freq_SS3
EHC_Freq_SS3
HHC_Freq_SS3
CCE_Freq_SS3
ECE_Freq_SS3
HCE_Freq_SS3
CEE_Freq_SS3
EEE_Freq_SS3
HEE_Freq_SS3
CHE_Freq_SS3
EHE_Freq_SS3
HHE_Freq_SS3
CCH_Freq_SS3
ECH_Freq_SS3
HCH_Freq_SS3
CEH_Freq_SS3
EEH_Freq_SS3
HEH_Freq_SS3
CHH_Freq_SS3
EHH_Freq_SS3
HHH_Freq_SS3
B_Freq_SS8	SS8
C_Freq_SS8
E_Freq_SS8
G_Freq_SS8
H_Freq_SS8
I_Freq_SS8
S_Freq_SS8
T_Freq_SS8
BB_Freq_SS8
CB_Freq_SS8
EB_Freq_SS8
GB_Freq_SS8
HB_Freq_SS8
IB_Freq_SS8
SB_Freq_SS8
TB_Freq_SS8
BC_Freq_SS8
CC_Freq_SS8
EC_Freq_SS8
GC_Freq_SS8
HC_Freq_SS8
IC_Freq_SS8
SC_Freq_SS8
TC_Freq_SS8
BE_Freq_SS8
CE_Freq_SS8
EE_Freq_SS8
GE_Freq_SS8
HE_Freq_SS8
IE_Freq_SS8
SE_Freq_SS8
TE_Freq_SS8
BG_Freq_SS8
CG_Freq_SS8
EG_Freq_SS8
GG_Freq_SS8
HG_Freq_SS8
IG_Freq_SS8
SG_Freq_SS8
TG_Freq_SS8
BH_Freq_SS8
CH_Freq_SS8
EH_Freq_SS8
GH_Freq_SS8
HH_Freq_SS8
IH_Freq_SS8
SH_Freq_SS8
TH_Freq_SS8
BI_Freq_SS8
CI_Freq_SS8
EI_Freq_SS8
GI_Freq_SS8
HI_Freq_SS8
II_Freq_SS8
SI_Freq_SS8
TI_Freq_SS8
BS_Freq_SS8
CS_Freq_SS8
ES_Freq_SS8
GS_Freq_SS8
HS_Freq_SS8
IS_Freq_SS8
SS_Freq_SS8
TS_Freq_SS8
BT_Freq_SS8
CT_Freq_SS8
ET_Freq_SS8
GT_Freq_SS8
HT_Freq_SS8
IT_Freq_SS8
ST_Freq_SS8
TT_Freq_SS8
BBB_Freq_SS8
CBB_Freq_SS8
EBB_Freq_SS8
GBB_Freq_SS8
HBB_Freq_SS8
IBB_Freq_SS8
SBB_Freq_SS8
TBB_Freq_SS8
BCB_Freq_SS8
CCB_Freq_SS8
ECB_Freq_SS8
GCB_Freq_SS8
HCB_Freq_SS8
ICB_Freq_SS8
SCB_Freq_SS8
TCB_Freq_SS8
BEB_Freq_SS8
CEB_Freq_SS8
EEB_Freq_SS8
GEB_Freq_SS8
HEB_Freq_SS8
IEB_Freq_SS8
SEB_Freq_SS8
TEB_Freq_SS8
BGB_Freq_SS8
CGB_Freq_SS8
EGB_Freq_SS8
GGB_Freq_SS8
HGB_Freq_SS8
IGB_Freq_SS8
SGB_Freq_SS8
TGB_Freq_SS8
BHB_Freq_SS8
CHB_Freq_SS8
EHB_Freq_SS8
GHB_Freq_SS8
HHB_Freq_SS8
IHB_Freq_SS8
SHB_Freq_SS8
THB_Freq_SS8
BIB_Freq_SS8
CIB_Freq_SS8
EIB_Freq_SS8
GIB_Freq_SS8
HIB_Freq_SS8
IIB_Freq_SS8
SIB_Freq_SS8
TIB_Freq_SS8
BSB_Freq_SS8
CSB_Freq_SS8
ESB_Freq_SS8
GSB_Freq_SS8
HSB_Freq_SS8
ISB_Freq_SS8
SSB_Freq_SS8
TSB_Freq_SS8
BTB_Freq_SS8
CTB_Freq_SS8
ETB_Freq_SS8
GTB_Freq_SS8
HTB_Freq_SS8
ITB_Freq_SS8
STB_Freq_SS8
TTB_Freq_SS8
BBC_Freq_SS8
CBC_Freq_SS8
EBC_Freq_SS8
GBC_Freq_SS8
HBC_Freq_SS8
IBC_Freq_SS8
SBC_Freq_SS8
TBC_Freq_SS8
BCC_Freq_SS8
CCC_Freq_SS8
ECC_Freq_SS8
GCC_Freq_SS8
HCC_Freq_SS8
ICC_Freq_SS8
SCC_Freq_SS8
TCC_Freq_SS8
BEC_Freq_SS8
CEC_Freq_SS8
EEC_Freq_SS8
GEC_Freq_SS8
HEC_Freq_SS8
IEC_Freq_SS8
SEC_Freq_SS8
TEC_Freq_SS8
BGC_Freq_SS8
CGC_Freq_SS8
EGC_Freq_SS8
GGC_Freq_SS8
HGC_Freq_SS8
IGC_Freq_SS8
SGC_Freq_SS8
TGC_Freq_SS8
BHC_Freq_SS8
CHC_Freq_SS8
EHC_Freq_SS8
GHC_Freq_SS8
HHC_Freq_SS8
IHC_Freq_SS8
SHC_Freq_SS8
THC_Freq_SS8
BIC_Freq_SS8
CIC_Freq_SS8
EIC_Freq_SS8
GIC_Freq_SS8
HIC_Freq_SS8
IIC_Freq_SS8
SIC_Freq_SS8
TIC_Freq_SS8
BSC_Freq_SS8
CSC_Freq_SS8
ESC_Freq_SS8
GSC_Freq_SS8
HSC_Freq_SS8
ISC_Freq_SS8
SSC_Freq_SS8
TSC_Freq_SS8
BTC_Freq_SS8
CTC_Freq_SS8
ETC_Freq_SS8
GTC_Freq_SS8
HTC_Freq_SS8
ITC_Freq_SS8
STC_Freq_SS8
TTC_Freq_SS8
BBE_Freq_SS8
CBE_Freq_SS8
EBE_Freq_SS8
GBE_Freq_SS8
HBE_Freq_SS8
IBE_Freq_SS8
SBE_Freq_SS8
TBE_Freq_SS8
BCE_Freq_SS8
CCE_Freq_SS8
ECE_Freq_SS8
GCE_Freq_SS8
HCE_Freq_SS8
ICE_Freq_SS8
SCE_Freq_SS8
TCE_Freq_SS8
BEE_Freq_SS8
CEE_Freq_SS8
EEE_Freq_SS8
GEE_Freq_SS8
HEE_Freq_SS8
IEE_Freq_SS8
SEE_Freq_SS8
TEE_Freq_SS8
BGE_Freq_SS8
CGE_Freq_SS8
EGE_Freq_SS8
GGE_Freq_SS8
HGE_Freq_SS8
IGE_Freq_SS8
SGE_Freq_SS8
TGE_Freq_SS8
BHE_Freq_SS8
CHE_Freq_SS8
EHE_Freq_SS8
GHE_Freq_SS8
HHE_Freq_SS8
IHE_Freq_SS8
SHE_Freq_SS8
THE_Freq_SS8
BIE_Freq_SS8
CIE_Freq_SS8
EIE_Freq_SS8
GIE_Freq_SS8
HIE_Freq_SS8
IIE_Freq_SS8
SIE_Freq_SS8
TIE_Freq_SS8
BSE_Freq_SS8
CSE_Freq_SS8
ESE_Freq_SS8
GSE_Freq_SS8
HSE_Freq_SS8
ISE_Freq_SS8
SSE_Freq_SS8
TSE_Freq_SS8
BTE_Freq_SS8
CTE_Freq_SS8
ETE_Freq_SS8
GTE_Freq_SS8
HTE_Freq_SS8
ITE_Freq_SS8
STE_Freq_SS8
TTE_Freq_SS8
BBG_Freq_SS8
CBG_Freq_SS8
EBG_Freq_SS8
GBG_Freq_SS8
HBG_Freq_SS8
IBG_Freq_SS8
SBG_Freq_SS8
TBG_Freq_SS8
BCG_Freq_SS8
CCG_Freq_SS8
ECG_Freq_SS8
GCG_Freq_SS8
HCG_Freq_SS8
ICG_Freq_SS8
SCG_Freq_SS8
TCG_Freq_SS8
BEG_Freq_SS8
CEG_Freq_SS8
EEG_Freq_SS8
GEG_Freq_SS8
HEG_Freq_SS8
IEG_Freq_SS8
SEG_Freq_SS8
TEG_Freq_SS8
BGG_Freq_SS8
CGG_Freq_SS8
EGG_Freq_SS8
GGG_Freq_SS8
HGG_Freq_SS8
IGG_Freq_SS8
SGG_Freq_SS8
TGG_Freq_SS8
BHG_Freq_SS8
CHG_Freq_SS8
EHG_Freq_SS8
GHG_Freq_SS8
HHG_Freq_SS8
IHG_Freq_SS8
SHG_Freq_SS8
THG_Freq_SS8
BIG_Freq_SS8
CIG_Freq_SS8
EIG_Freq_SS8
GIG_Freq_SS8
HIG_Freq_SS8
IIG_Freq_SS8
SIG_Freq_SS8
TIG_Freq_SS8
BSG_Freq_SS8
CSG_Freq_SS8
ESG_Freq_SS8
GSG_Freq_SS8
HSG_Freq_SS8
ISG_Freq_SS8
SSG_Freq_SS8
TSG_Freq_SS8
BTG_Freq_SS8
CTG_Freq_SS8
ETG_Freq_SS8
GTG_Freq_SS8
HTG_Freq_SS8
ITG_Freq_SS8
STG_Freq_SS8
TTG_Freq_SS8
BBH_Freq_SS8
CBH_Freq_SS8
EBH_Freq_SS8
GBH_Freq_SS8
HBH_Freq_SS8
IBH_Freq_SS8
SBH_Freq_SS8
TBH_Freq_SS8
BCH_Freq_SS8
CCH_Freq_SS8
ECH_Freq_SS8
GCH_Freq_SS8
HCH_Freq_SS8
ICH_Freq_SS8
SCH_Freq_SS8
TCH_Freq_SS8
BEH_Freq_SS8
CEH_Freq_SS8
EEH_Freq_SS8
GEH_Freq_SS8
HEH_Freq_SS8
IEH_Freq_SS8
SEH_Freq_SS8
TEH_Freq_SS8
BGH_Freq_SS8
CGH_Freq_SS8
EGH_Freq_SS8
GGH_Freq_SS8
HGH_Freq_SS8
IGH_Freq_SS8
SGH_Freq_SS8
TGH_Freq_SS8
BHH_Freq_SS8
CHH_Freq_SS8
EHH_Freq_SS8
GHH_Freq_SS8
HHH_Freq_SS8
IHH_Freq_SS8
SHH_Freq_SS8
THH_Freq_SS8
BIH_Freq_SS8
CIH_Freq_SS8
EIH_Freq_SS8
GIH_Freq_SS8
HIH_Freq_SS8
IIH_Freq_SS8
SIH_Freq_SS8
TIH_Freq_SS8
BSH_Freq_SS8
CSH_Freq_SS8
ESH_Freq_SS8
GSH_Freq_SS8
HSH_Freq_SS8
ISH_Freq_SS8
SSH_Freq_SS8
TSH_Freq_SS8
BTH_Freq_SS8
CTH_Freq_SS8
ETH_Freq_SS8
GTH_Freq_SS8
HTH_Freq_SS8
ITH_Freq_SS8
STH_Freq_SS8
TTH_Freq_SS8
BBI_Freq_SS8
CBI_Freq_SS8
EBI_Freq_SS8
GBI_Freq_SS8
HBI_Freq_SS8
IBI_Freq_SS8
SBI_Freq_SS8
TBI_Freq_SS8
BCI_Freq_SS8
CCI_Freq_SS8
ECI_Freq_SS8
GCI_Freq_SS8
HCI_Freq_SS8
ICI_Freq_SS8
SCI_Freq_SS8
TCI_Freq_SS8
BEI_Freq_SS8
CEI_Freq_SS8
EEI_Freq_SS8
GEI_Freq_SS8
HEI_Freq_SS8
IEI_Freq_SS8
SEI_Freq_SS8
TEI_Freq_SS8
BGI_Freq_SS8
CGI_Freq_SS8
EGI_Freq_SS8
GGI_Freq_SS8
HGI_Freq_SS8
IGI_Freq_SS8
SGI_Freq_SS8
TGI_Freq_SS8
BHI_Freq_SS8
CHI_Freq_SS8
EHI_Freq_SS8
GHI_Freq_SS8
HHI_Freq_SS8
IHI_Freq_SS8
SHI_Freq_SS8
THI_Freq_SS8
BII_Freq_SS8
CII_Freq_SS8
EII_Freq_SS8
GII_Freq_SS8
HII_Freq_SS8
III_Freq_SS8
SII_Freq_SS8
TII_Freq_SS8
BSI_Freq_SS8
CSI_Freq_SS8
ESI_Freq_SS8
GSI_Freq_SS8
HSI_Freq_SS8
ISI_Freq_SS8
SSI_Freq_SS8
TSI_Freq_SS8
BTI_Freq_SS8
CTI_Freq_SS8
ETI_Freq_SS8
GTI_Freq_SS8
HTI_Freq_SS8
ITI_Freq_SS8
STI_Freq_SS8
TTI_Freq_SS8
BBS_Freq_SS8
CBS_Freq_SS8
EBS_Freq_SS8
GBS_Freq_SS8
HBS_Freq_SS8
IBS_Freq_SS8
SBS_Freq_SS8
TBS_Freq_SS8
BCS_Freq_SS8
CCS_Freq_SS8
ECS_Freq_SS8
GCS_Freq_SS8
HCS_Freq_SS8
ICS_Freq_SS8
SCS_Freq_SS8
TCS_Freq_SS8
BES_Freq_SS8
CES_Freq_SS8
EES_Freq_SS8
GES_Freq_SS8
HES_Freq_SS8
IES_Freq_SS8
SES_Freq_SS8
TES_Freq_SS8
BGS_Freq_SS8
CGS_Freq_SS8
EGS_Freq_SS8
GGS_Freq_SS8
HGS_Freq_SS8
IGS_Freq_SS8
SGS_Freq_SS8
TGS_Freq_SS8
BHS_Freq_SS8
CHS_Freq_SS8
EHS_Freq_SS8
GHS_Freq_SS8
HHS_Freq_SS8
IHS_Freq_SS8
SHS_Freq_SS8
THS_Freq_SS8
BIS_Freq_SS8
CIS_Freq_SS8
EIS_Freq_SS8
GIS_Freq_SS8
HIS_Freq_SS8
IIS_Freq_SS8
SIS_Freq_SS8
TIS_Freq_SS8
BSS_Freq_SS8
CSS_Freq_SS8
ESS_Freq_SS8
GSS_Freq_SS8
HSS_Freq_SS8
ISS_Freq_SS8
SSS_Freq_SS8
TSS_Freq_SS8
BTS_Freq_SS8
CTS_Freq_SS8
ETS_Freq_SS8
GTS_Freq_SS8
HTS_Freq_SS8
ITS_Freq_SS8
STS_Freq_SS8
TTS_Freq_SS8
BBT_Freq_SS8
CBT_Freq_SS8
EBT_Freq_SS8
GBT_Freq_SS8
HBT_Freq_SS8
IBT_Freq_SS8
SBT_Freq_SS8
TBT_Freq_SS8
BCT_Freq_SS8
CCT_Freq_SS8
ECT_Freq_SS8
GCT_Freq_SS8
HCT_Freq_SS8
ICT_Freq_SS8
SCT_Freq_SS8
TCT_Freq_SS8
BET_Freq_SS8
CET_Freq_SS8
EET_Freq_SS8
GET_Freq_SS8
HET_Freq_SS8
IET_Freq_SS8
SET_Freq_SS8
TET_Freq_SS8
BGT_Freq_SS8
CGT_Freq_SS8
EGT_Freq_SS8
GGT_Freq_SS8
HGT_Freq_SS8
IGT_Freq_SS8
SGT_Freq_SS8
TGT_Freq_SS8
BHT_Freq_SS8
CHT_Freq_SS8
EHT_Freq_SS8
GHT_Freq_SS8
HHT_Freq_SS8
IHT_Freq_SS8
SHT_Freq_SS8
THT_Freq_SS8
BIT_Freq_SS8
CIT_Freq_SS8
EIT_Freq_SS8
GIT_Freq_SS8
HIT_Freq_SS8
IIT_Freq_SS8
SIT_Freq_SS8
TIT_Freq_SS8
BST_Freq_SS8
CST_Freq_SS8
EST_Freq_SS8
GST_Freq_SS8
HST_Freq_SS8
IST_Freq_SS8
SST_Freq_SS8
TST_Freq_SS8
BTT_Freq_SS8
CTT_Freq_SS8
ETT_Freq_SS8
GTT_Freq_SS8
HTT_Freq_SS8
ITT_Freq_SS8
STT_Freq_SS8
TTT_Freq_SS8
FER_at_RSA_bigger0	RSA
FER_at_RSA_bigger5
FER_at_RSA_bigger10
FER_at_RSA_bigger15
FER_at_RSA_bigger20
FER_at_RSA_bigger25
FER_at_RSA_bigger30
FER_at_RSA_bigger35
FER_at_RSA_bigger40
FER_at_RSA_bigger45
FER_at_RSA_bigger50
FER_at_RSA_bigger55
FER_at_RSA_bigger60
FER_at_RSA_bigger65
FER_at_RSA_bigger70
FER_at_RSA_bigger75
FER_at_RSA_bigger80
FER_at_RSA_bigger85
FER_at_RSA_bigger90
FER_at_RSA_bigger95
FER_at_RSA_bigger0xHP
FER_at_RSA_bigger5xHP
FER_at_RSA_bigger10xHP
FER_at_RSA_bigger15xHP
FER_at_RSA_bigger20xHP
FER_at_RSA_bigger25xHP
FER_at_RSA_bigger30xHP
FER_at_RSA_bigger35xHP
FER_at_RSA_bigger40xHP
FER_at_RSA_bigger45xHP
FER_at_RSA_bigger50xHP
FER_at_RSA_bigger55xHP
FER_at_RSA_bigger60xHP
FER_at_RSA_bigger65xHP
FER_at_RSA_bigger70xHP
FER_at_RSA_bigger75xHP
FER_at_RSA_bigger80xHP
FER_at_RSA_bigger85xHP
FER_at_RSA_bigger90xHP
FER_at_RSA_bigger95xHP
A_Freq_Diso	Diso
R_Freq_Diso
N_Freq_Diso
D_Freq_Diso
C_Freq_Diso
E_Freq_Diso
Q_Freq_Diso
G_Freq_Diso
H_Freq_Diso
I_Freq_Diso
L_Freq_Diso
K_Freq_Diso
M_Freq_Diso
F_Freq_Diso
P_Freq_Diso
S_Freq_Diso
T_Freq_Diso
W_Freq_Diso
Y_Freq_Diso
V_Freq_Diso
Frac_Seq_Diso
No_of_Diso_Regions
No_Diso_smaller5_AA
No_Diso_bigger5__smaller10_AA
No_Diso_bigger10_AA
A_Freq_PBS	PBS
R_Freq_PBS
N_Freq_PBS
D_Freq_PBS
C_Freq_PBS
E_Freq_PBS
Q_Freq_PBS
G_Freq_PBS
H_Freq_PBS
I_Freq_PBS
L_Freq_PBS
K_Freq_PBS
M_Freq_PBS
F_Freq_PBS
P_Freq_PBS
S_Freq_PBS
T_Freq_PBS
W_Freq_PBS
Y_Freq_PBS
V_Freq_PBS
Frac_Seq_PBS
No_of_PBS
No_PBS_smaller5_AA
No_PBS_bigger_5__smaller10_AA
No_PBS_bigger10_AA
A_Freq	Mono-Freq
C_Freq
D_Freq
E_Freq
F_Freq
G_Freq
H_Freq
I_Freq
K_Freq
L_Freq
M_Freq
N_Freq
P_Freq
Q_Freq
R_Freq
S_Freq
T_Freq
V_Freq
W_Freq
Y_Freq
AA_Freq	Di-Freq
CA_Freq
DA_Freq
EA_Freq
FA_Freq
GA_Freq
HA_Freq
IA_Freq
KA_Freq
LA_Freq
MA_Freq
NA_Freq
PA_Freq
QA_Freq
RA_Freq
SA_Freq
TA_Freq
VA_Freq
WA_Freq
YA_Freq
AC_Freq
CC_Freq
DC_Freq
EC_Freq
FC_Freq
GC_Freq
HC_Freq
IC_Freq
KC_Freq
LC_Freq
MC_Freq
NC_Freq
PC_Freq
QC_Freq
RC_Freq
SC_Freq
TC_Freq
VC_Freq
WC_Freq
YC_Freq
AD_Freq
CD_Freq
DD_Freq
ED_Freq
FD_Freq
GD_Freq
HD_Freq
ID_Freq
KD_Freq
LD_Freq
MD_Freq
ND_Freq
PD_Freq
QD_Freq
RD_Freq
SD_Freq
TD_Freq
VD_Freq
WD_Freq
YD_Freq
AE_Freq
CE_Freq
DE_Freq
EE_Freq
FE_Freq
GE_Freq
HE_Freq
IE_Freq
KE_Freq
LE_Freq
ME_Freq
NE_Freq
PE_Freq
QE_Freq
RE_Freq
SE_Freq
TE_Freq
VE_Freq
WE_Freq
YE_Freq
AF_Freq
CF_Freq
DF_Freq
EF_Freq
FF_Freq
GF_Freq
HF_Freq
IF_Freq
KF_Freq
LF_Freq
MF_Freq
NF_Freq
PF_Freq
QF_Freq
RF_Freq
SF_Freq
TF_Freq
VF_Freq
WF_Freq
YF_Freq
AG_Freq
CG_Freq
DG_Freq
EG_Freq
FG_Freq
GG_Freq
HG_Freq
IG_Freq
KG_Freq
LG_Freq
MG_Freq
NG_Freq
PG_Freq
QG_Freq
RG_Freq
SG_Freq
TG_Freq
VG_Freq
WG_Freq
YG_Freq
AH_Freq
CH_Freq
DH_Freq
EH_Freq
FH_Freq
GH_Freq
HH_Freq
IH_Freq
KH_Freq
LH_Freq
MH_Freq
NH_Freq
PH_Freq
QH_Freq
RH_Freq
SH_Freq
TH_Freq
VH_Freq
WH_Freq
YH_Freq
AI_Freq
CI_Freq
DI_Freq
EI_Freq
FI_Freq
GI_Freq
HI_Freq
II_Freq
KI_Freq
LI_Freq
MI_Freq
NI_Freq
PI_Freq
QI_Freq
RI_Freq
SI_Freq
TI_Freq
VI_Freq
WI_Freq
YI_Freq
AK_Freq
CK_Freq
DK_Freq
EK_Freq
FK_Freq
GK_Freq
HK_Freq
IK_Freq
KK_Freq
LK_Freq
MK_Freq
NK_Freq
PK_Freq
QK_Freq
RK_Freq
SK_Freq
TK_Freq
VK_Freq
WK_Freq
YK_Freq
AL_Freq
CL_Freq
DL_Freq
EL_Freq
FL_Freq
GL_Freq
HL_Freq
IL_Freq
KL_Freq
LL_Freq
ML_Freq
NL_Freq
PL_Freq
QL_Freq
RL_Freq
SL_Freq
TL_Freq
VL_Freq
WL_Freq
YL_Freq
AM_Freq
CM_Freq
DM_Freq
EM_Freq
FM_Freq
GM_Freq
HM_Freq
IM_Freq
KM_Freq
LM_Freq
MM_Freq
NM_Freq
PM_Freq
QM_Freq
RM_Freq
SM_Freq
TM_Freq
VM_Freq
WM_Freq
YM_Freq
AN_Freq
CN_Freq
DN_Freq
EN_Freq
FN_Freq
GN_Freq
HN_Freq
IN_Freq
KN_Freq
LN_Freq
MN_Freq
NN_Freq
PN_Freq
QN_Freq
RN_Freq
SN_Freq
TN_Freq
VN_Freq
WN_Freq
YN_Freq
AP_Freq
CP_Freq
DP_Freq
EP_Freq
FP_Freq
GP_Freq
HP_Freq
IP_Freq
KP_Freq
LP_Freq
MP_Freq
NP_Freq
PP_Freq
QP_Freq
RP_Freq
SP_Freq
TP_Freq
VP_Freq
WP_Freq
YP_Freq
AQ_Freq
CQ_Freq
DQ_Freq
EQ_Freq
FQ_Freq
GQ_Freq
HQ_Freq
IQ_Freq
KQ_Freq
LQ_Freq
MQ_Freq
NQ_Freq
PQ_Freq
QQ_Freq
RQ_Freq
SQ_Freq
TQ_Freq
VQ_Freq
WQ_Freq
YQ_Freq
AR_Freq
CR_Freq
DR_Freq
ER_Freq
FR_Freq
GR_Freq
HR_Freq
IR_Freq
KR_Freq
LR_Freq
MR_Freq
NR_Freq
PR_Freq
QR_Freq
RR_Freq
SR_Freq
TR_Freq
VR_Freq
WR_Freq
YR_Freq
AS_Freq
CS_Freq
DS_Freq
ES_Freq
FS_Freq
GS_Freq
HS_Freq
IS_Freq
KS_Freq
LS_Freq
MS_Freq
NS_Freq
PS_Freq
QS_Freq
RS_Freq
SS_Freq
TS_Freq
VS_Freq
WS_Freq
YS_Freq
AT_Freq
CT_Freq
DT_Freq
ET_Freq
FT_Freq
GT_Freq
HT_Freq
IT_Freq
KT_Freq
LT_Freq
MT_Freq
NT_Freq
PT_Freq
QT_Freq
RT_Freq
ST_Freq
TT_Freq
VT_Freq
WT_Freq
YT_Freq
AV_Freq
CV_Freq
DV_Freq
EV_Freq
FV_Freq
GV_Freq
HV_Freq
IV_Freq
KV_Freq
LV_Freq
MV_Freq
NV_Freq
PV_Freq
QV_Freq
RV_Freq
SV_Freq
TV_Freq
VV_Freq
WV_Freq
YV_Freq
AW_Freq
CW_Freq
DW_Freq
EW_Freq
FW_Freq
GW_Freq
HW_Freq
IW_Freq
KW_Freq
LW_Freq
MW_Freq
NW_Freq
PW_Freq
QW_Freq
RW_Freq
SW_Freq
TW_Freq
VW_Freq
WW_Freq
YW_Freq
AY_Freq
CY_Freq
DY_Freq
EY_Freq
FY_Freq
GY_Freq
HY_Freq
IY_Freq
KY_Freq
LY_Freq
MY_Freq
NY_Freq
PY_Freq
QY_Freq
RY_Freq
SY_Freq
TY_Freq
VY_Freq
WY_Freq
YY_Freq
AAA_Freq	Tri-Freq
CAA_Freq
DAA_Freq
EAA_Freq
FAA_Freq
GAA_Freq
HAA_Freq
IAA_Freq
KAA_Freq
LAA_Freq
MAA_Freq
NAA_Freq
PAA_Freq
QAA_Freq
RAA_Freq
SAA_Freq
TAA_Freq
VAA_Freq
WAA_Freq
YAA_Freq
ACA_Freq
CCA_Freq
DCA_Freq
ECA_Freq
FCA_Freq
GCA_Freq
HCA_Freq
ICA_Freq
KCA_Freq
LCA_Freq
MCA_Freq
NCA_Freq
PCA_Freq
QCA_Freq
RCA_Freq
SCA_Freq
TCA_Freq
VCA_Freq
WCA_Freq
YCA_Freq
ADA_Freq
CDA_Freq
DDA_Freq
EDA_Freq
FDA_Freq
GDA_Freq
HDA_Freq
IDA_Freq
KDA_Freq
LDA_Freq
MDA_Freq
NDA_Freq
PDA_Freq
QDA_Freq
RDA_Freq
SDA_Freq
TDA_Freq
VDA_Freq
WDA_Freq
YDA_Freq
AEA_Freq
CEA_Freq
DEA_Freq
EEA_Freq
FEA_Freq
GEA_Freq
HEA_Freq
IEA_Freq
KEA_Freq
LEA_Freq
MEA_Freq
NEA_Freq
PEA_Freq
QEA_Freq
REA_Freq
SEA_Freq
TEA_Freq
VEA_Freq
WEA_Freq
YEA_Freq
AFA_Freq
CFA_Freq
DFA_Freq
EFA_Freq
FFA_Freq
GFA_Freq
HFA_Freq
IFA_Freq
KFA_Freq
LFA_Freq
MFA_Freq
NFA_Freq
PFA_Freq
QFA_Freq
RFA_Freq
SFA_Freq
TFA_Freq
VFA_Freq
WFA_Freq
YFA_Freq
AGA_Freq
CGA_Freq
DGA_Freq
EGA_Freq
FGA_Freq
GGA_Freq
HGA_Freq
IGA_Freq
KGA_Freq
LGA_Freq
MGA_Freq
NGA_Freq
PGA_Freq
QGA_Freq
RGA_Freq
SGA_Freq
TGA_Freq
VGA_Freq
WGA_Freq
YGA_Freq
AHA_Freq
CHA_Freq
DHA_Freq
EHA_Freq
FHA_Freq
GHA_Freq
HHA_Freq
IHA_Freq
KHA_Freq
LHA_Freq
MHA_Freq
NHA_Freq
PHA_Freq
QHA_Freq
RHA_Freq
SHA_Freq
THA_Freq
VHA_Freq
WHA_Freq
YHA_Freq
AIA_Freq
CIA_Freq
DIA_Freq
EIA_Freq
FIA_Freq
GIA_Freq
HIA_Freq
IIA_Freq
KIA_Freq
LIA_Freq
MIA_Freq
NIA_Freq
PIA_Freq
QIA_Freq
RIA_Freq
SIA_Freq
TIA_Freq
VIA_Freq
WIA_Freq
YIA_Freq
AKA_Freq
CKA_Freq
DKA_Freq
EKA_Freq
FKA_Freq
GKA_Freq
HKA_Freq
IKA_Freq
KKA_Freq
LKA_Freq
MKA_Freq
NKA_Freq
PKA_Freq
QKA_Freq
RKA_Freq
SKA_Freq
TKA_Freq
VKA_Freq
WKA_Freq
YKA_Freq
ALA_Freq
CLA_Freq
DLA_Freq
ELA_Freq
FLA_Freq
GLA_Freq
HLA_Freq
ILA_Freq
KLA_Freq
LLA_Freq
MLA_Freq
NLA_Freq
PLA_Freq
QLA_Freq
RLA_Freq
SLA_Freq
TLA_Freq
VLA_Freq
WLA_Freq
YLA_Freq
AMA_Freq
CMA_Freq
DMA_Freq
EMA_Freq
FMA_Freq
GMA_Freq
HMA_Freq
IMA_Freq
KMA_Freq
LMA_Freq
MMA_Freq
NMA_Freq
PMA_Freq
QMA_Freq
RMA_Freq
SMA_Freq
TMA_Freq
VMA_Freq
WMA_Freq
YMA_Freq
ANA_Freq
CNA_Freq
DNA_Freq
ENA_Freq
FNA_Freq
GNA_Freq
HNA_Freq
INA_Freq
KNA_Freq
LNA_Freq
MNA_Freq
NNA_Freq
PNA_Freq
QNA_Freq
RNA_Freq
SNA_Freq
TNA_Freq
VNA_Freq
WNA_Freq
YNA_Freq
APA_Freq
CPA_Freq
DPA_Freq
EPA_Freq
FPA_Freq
GPA_Freq
HPA_Freq
IPA_Freq
KPA_Freq
LPA_Freq
MPA_Freq
NPA_Freq
PPA_Freq
QPA_Freq
RPA_Freq
SPA_Freq
TPA_Freq
VPA_Freq
WPA_Freq
YPA_Freq
AQA_Freq
CQA_Freq
DQA_Freq
EQA_Freq
FQA_Freq
GQA_Freq
HQA_Freq
IQA_Freq
KQA_Freq
LQA_Freq
MQA_Freq
NQA_Freq
PQA_Freq
QQA_Freq
RQA_Freq
SQA_Freq
TQA_Freq
VQA_Freq
WQA_Freq
YQA_Freq
ARA_Freq
CRA_Freq
DRA_Freq
ERA_Freq
FRA_Freq
GRA_Freq
HRA_Freq
IRA_Freq
KRA_Freq
LRA_Freq
MRA_Freq
NRA_Freq
PRA_Freq
QRA_Freq
RRA_Freq
SRA_Freq
TRA_Freq
VRA_Freq
WRA_Freq
YRA_Freq
ASA_Freq
CSA_Freq
DSA_Freq
ESA_Freq
FSA_Freq
GSA_Freq
HSA_Freq
ISA_Freq
KSA_Freq
LSA_Freq
MSA_Freq
NSA_Freq
PSA_Freq
QSA_Freq
RSA_Freq
SSA_Freq
TSA_Freq
VSA_Freq
WSA_Freq
YSA_Freq
ATA_Freq
CTA_Freq
DTA_Freq
ETA_Freq
FTA_Freq
GTA_Freq
HTA_Freq
ITA_Freq
KTA_Freq
LTA_Freq
MTA_Freq
NTA_Freq
PTA_Freq
QTA_Freq
RTA_Freq
STA_Freq
TTA_Freq
VTA_Freq
WTA_Freq
YTA_Freq
AVA_Freq
CVA_Freq
DVA_Freq
EVA_Freq
FVA_Freq
GVA_Freq
HVA_Freq
IVA_Freq
KVA_Freq
LVA_Freq
MVA_Freq
NVA_Freq
PVA_Freq
QVA_Freq
RVA_Freq
SVA_Freq
TVA_Freq
VVA_Freq
WVA_Freq
YVA_Freq
AWA_Freq
CWA_Freq
DWA_Freq
EWA_Freq
FWA_Freq
GWA_Freq
HWA_Freq
IWA_Freq
KWA_Freq
LWA_Freq
MWA_Freq
NWA_Freq
PWA_Freq
QWA_Freq
RWA_Freq
SWA_Freq
TWA_Freq
VWA_Freq
WWA_Freq
YWA_Freq
AYA_Freq
CYA_Freq
DYA_Freq
EYA_Freq
FYA_Freq
GYA_Freq
HYA_Freq
IYA_Freq
KYA_Freq
LYA_Freq
MYA_Freq
NYA_Freq
PYA_Freq
QYA_Freq
RYA_Freq
SYA_Freq
TYA_Freq
VYA_Freq
WYA_Freq
YYA_Freq
AAC_Freq
CAC_Freq
DAC_Freq
EAC_Freq
FAC_Freq
GAC_Freq
HAC_Freq
IAC_Freq
KAC_Freq
LAC_Freq
MAC_Freq
NAC_Freq
PAC_Freq
QAC_Freq
RAC_Freq
SAC_Freq
TAC_Freq
VAC_Freq
WAC_Freq
YAC_Freq
ACC_Freq
CCC_Freq
DCC_Freq
ECC_Freq
FCC_Freq
GCC_Freq
HCC_Freq
ICC_Freq
KCC_Freq
LCC_Freq
MCC_Freq
NCC_Freq
PCC_Freq
QCC_Freq
RCC_Freq
SCC_Freq
TCC_Freq
VCC_Freq
WCC_Freq
YCC_Freq
ADC_Freq
CDC_Freq
DDC_Freq
EDC_Freq
FDC_Freq
GDC_Freq
HDC_Freq
IDC_Freq
KDC_Freq
LDC_Freq
MDC_Freq
NDC_Freq
PDC_Freq
QDC_Freq
RDC_Freq
SDC_Freq
TDC_Freq
VDC_Freq
WDC_Freq
YDC_Freq
AEC_Freq
CEC_Freq
DEC_Freq
EEC_Freq
FEC_Freq
GEC_Freq
HEC_Freq
IEC_Freq
KEC_Freq
LEC_Freq
MEC_Freq
NEC_Freq
PEC_Freq
QEC_Freq
REC_Freq
SEC_Freq
TEC_Freq
VEC_Freq
WEC_Freq
YEC_Freq
AFC_Freq
CFC_Freq
DFC_Freq
EFC_Freq
FFC_Freq
GFC_Freq
HFC_Freq
IFC_Freq
KFC_Freq
LFC_Freq
MFC_Freq
NFC_Freq
PFC_Freq
QFC_Freq
RFC_Freq
SFC_Freq
TFC_Freq
VFC_Freq
WFC_Freq
YFC_Freq
AGC_Freq
CGC_Freq
DGC_Freq
EGC_Freq
FGC_Freq
GGC_Freq
HGC_Freq
IGC_Freq
KGC_Freq
LGC_Freq
MGC_Freq
NGC_Freq
PGC_Freq
QGC_Freq
RGC_Freq
SGC_Freq
TGC_Freq
VGC_Freq
WGC_Freq
YGC_Freq
AHC_Freq
CHC_Freq
DHC_Freq
EHC_Freq
FHC_Freq
GHC_Freq
HHC_Freq
IHC_Freq
KHC_Freq
LHC_Freq
MHC_Freq
NHC_Freq
PHC_Freq
QHC_Freq
RHC_Freq
SHC_Freq
THC_Freq
VHC_Freq
WHC_Freq
YHC_Freq
AIC_Freq
CIC_Freq
DIC_Freq
EIC_Freq
FIC_Freq
GIC_Freq
HIC_Freq
IIC_Freq
KIC_Freq
LIC_Freq
MIC_Freq
NIC_Freq
PIC_Freq
QIC_Freq
RIC_Freq
SIC_Freq
TIC_Freq
VIC_Freq
WIC_Freq
YIC_Freq
AKC_Freq
CKC_Freq
DKC_Freq
EKC_Freq
FKC_Freq
GKC_Freq
HKC_Freq
IKC_Freq
KKC_Freq
LKC_Freq
MKC_Freq
NKC_Freq
PKC_Freq
QKC_Freq
RKC_Freq
SKC_Freq
TKC_Freq
VKC_Freq
WKC_Freq
YKC_Freq
ALC_Freq
CLC_Freq
DLC_Freq
ELC_Freq
FLC_Freq
GLC_Freq
HLC_Freq
ILC_Freq
KLC_Freq
LLC_Freq
MLC_Freq
NLC_Freq
PLC_Freq
QLC_Freq
RLC_Freq
SLC_Freq
TLC_Freq
VLC_Freq
WLC_Freq
YLC_Freq
AMC_Freq
CMC_Freq
DMC_Freq
EMC_Freq
FMC_Freq
GMC_Freq
HMC_Freq
IMC_Freq
KMC_Freq
LMC_Freq
MMC_Freq
NMC_Freq
PMC_Freq
QMC_Freq
RMC_Freq
SMC_Freq
TMC_Freq
VMC_Freq
WMC_Freq
YMC_Freq
ANC_Freq
CNC_Freq
DNC_Freq
ENC_Freq
FNC_Freq
GNC_Freq
HNC_Freq
INC_Freq
KNC_Freq
LNC_Freq
MNC_Freq
NNC_Freq
PNC_Freq
QNC_Freq
RNC_Freq
SNC_Freq
TNC_Freq
VNC_Freq
WNC_Freq
YNC_Freq
APC_Freq
CPC_Freq
DPC_Freq
EPC_Freq
FPC_Freq
GPC_Freq
HPC_Freq
IPC_Freq
KPC_Freq
LPC_Freq
MPC_Freq
NPC_Freq
PPC_Freq
QPC_Freq
RPC_Freq
SPC_Freq
TPC_Freq
VPC_Freq
WPC_Freq
YPC_Freq
AQC_Freq
CQC_Freq
DQC_Freq
EQC_Freq
FQC_Freq
GQC_Freq
HQC_Freq
IQC_Freq
KQC_Freq
LQC_Freq
MQC_Freq
NQC_Freq
PQC_Freq
QQC_Freq
RQC_Freq
SQC_Freq
TQC_Freq
VQC_Freq
WQC_Freq
YQC_Freq
ARC_Freq
CRC_Freq
DRC_Freq
ERC_Freq
FRC_Freq
GRC_Freq
HRC_Freq
IRC_Freq
KRC_Freq
LRC_Freq
MRC_Freq
NRC_Freq
PRC_Freq
QRC_Freq
RRC_Freq
SRC_Freq
TRC_Freq
VRC_Freq
WRC_Freq
YRC_Freq
ASC_Freq
CSC_Freq
DSC_Freq
ESC_Freq
FSC_Freq
GSC_Freq
HSC_Freq
ISC_Freq
KSC_Freq
LSC_Freq
MSC_Freq
NSC_Freq
PSC_Freq
QSC_Freq
RSC_Freq
SSC_Freq
TSC_Freq
VSC_Freq
WSC_Freq
YSC_Freq
ATC_Freq
CTC_Freq
DTC_Freq
ETC_Freq
FTC_Freq
GTC_Freq
HTC_Freq
ITC_Freq
KTC_Freq
LTC_Freq
MTC_Freq
NTC_Freq
PTC_Freq
QTC_Freq
RTC_Freq
STC_Freq
TTC_Freq
VTC_Freq
WTC_Freq
YTC_Freq
AVC_Freq
CVC_Freq
DVC_Freq
EVC_Freq
FVC_Freq
GVC_Freq
HVC_Freq
IVC_Freq
KVC_Freq
LVC_Freq
MVC_Freq
NVC_Freq
PVC_Freq
QVC_Freq
RVC_Freq
SVC_Freq
TVC_Freq
VVC_Freq
WVC_Freq
YVC_Freq
AWC_Freq
CWC_Freq
DWC_Freq
EWC_Freq
FWC_Freq
GWC_Freq
HWC_Freq
IWC_Freq
KWC_Freq
LWC_Freq
MWC_Freq
NWC_Freq
PWC_Freq
QWC_Freq
RWC_Freq
SWC_Freq
TWC_Freq
VWC_Freq
WWC_Freq
YWC_Freq
AYC_Freq
CYC_Freq
DYC_Freq
EYC_Freq
FYC_Freq
GYC_Freq
HYC_Freq
IYC_Freq
KYC_Freq
LYC_Freq
MYC_Freq
NYC_Freq
PYC_Freq
QYC_Freq
RYC_Freq
SYC_Freq
TYC_Freq
VYC_Freq
WYC_Freq
YYC_Freq
AAD_Freq
CAD_Freq
DAD_Freq
EAD_Freq
FAD_Freq
GAD_Freq
HAD_Freq
IAD_Freq
KAD_Freq
LAD_Freq
MAD_Freq
NAD_Freq
PAD_Freq
QAD_Freq
RAD_Freq
SAD_Freq
TAD_Freq
VAD_Freq
WAD_Freq
YAD_Freq
ACD_Freq
CCD_Freq
DCD_Freq
ECD_Freq
FCD_Freq
GCD_Freq
HCD_Freq
ICD_Freq
KCD_Freq
LCD_Freq
MCD_Freq
NCD_Freq
PCD_Freq
QCD_Freq
RCD_Freq
SCD_Freq
TCD_Freq
VCD_Freq
WCD_Freq
YCD_Freq
ADD_Freq
CDD_Freq
DDD_Freq
EDD_Freq
FDD_Freq
GDD_Freq
HDD_Freq
IDD_Freq
KDD_Freq
LDD_Freq
MDD_Freq
NDD_Freq
PDD_Freq
QDD_Freq
RDD_Freq
SDD_Freq
TDD_Freq
VDD_Freq
WDD_Freq
YDD_Freq
AED_Freq
CED_Freq
DED_Freq
EED_Freq
FED_Freq
GED_Freq
[truncated: 12,365 more rows]
