# Supplementary material for: T4SE-XGB: Interpretable Sequence-Based Prediction of Type IV Secreted Effectors Using eXtreme Gradient Boosting Algorithm
Source: Front Microbiol. 2020 Sep 24;11:580382. doi: 10.3389/fmicb.2020.580382 (PMC7541839; doi:10.3389/fmicb.2020.580382)
Supplement: Supplementary file 3 [file Table_4.csv]

Feature_name	Importances
FER_at_RSA_bigger5xHP	0.0
EN.gap1	0.0
dp_pssm53	0.0
dp_pssm221	0.0
THH_Freq_SS8	0.0
PSSM7	0.0
ET.gap1	0.0
SE.gap2	0.0
smoothed_pssm284	0.0
NK.gap4	0.0
dp_pssm77	0.0
dp_pssm107	0.0
NE_Freq	0.0
NE.gap0	0.0
TN_Freq	0.0
TN.gap0	0.0
PSSM272	0.0
PSSM276	0.0
TCC_Freq_SS8	0.0
rpm_pssm205	0.0
PSSM262	0.0
PC_PseAAC12	0.0
hydrophobicity_ZIMJ680101.1.residue0	0.0
I_Freq_Diso	0.0
ECE_Freq_SS3	0.0
rpm_pssm84	0.0
g2.g6.g6	0.0
HCE_Freq_SS3	0.0
KK.gap5	0.0
SE.gap0	0.0
PSSM85	0.0
smoothed_pssm13	0.0
secondarystruct.G2	0.0
dp_pssm158	0.0
T_Freq_Diso	0.0
smoothed_pssm264	0.0
dp_pssm167	0.0
PSSM144	0.0
SI.gap3	0.0
PSSM265	0.0
TTC_Freq_SS8	0.0
PC_PseAAC21	0.0
smoothed_pssm285	0.0
dp_pssm122	0.0
aac_pssm7	0.0
KQ.gap3	0.0
dp_pssm187	0.0
CHC_Freq_SS3	0.0
smoothed_pssm224	0.0
IK.gap4	0.0
PSSM185	0.0
hydropathy_C_terminal	0.0
EK.gap1	0.0
FK.gap3	0.0
smoothed_pssm98	0.0
dp_pssm37	0.0
PSSM151	0.0
PC_PseAAC22	0.0
rpm_pssm7	0.0
rpm_pssm294	0.0
PSSM266	0.0
rpm_pssm55	0.0
smoothed_pssm24	0.0
rpm_pssm184	0.0
YP.gap1	0.0
dp_pssm118	0.0
g6.g5.g2	0.0
FQ.gap2	0.0
NI.gap4	0.0
smoothed_pssm305	0.0
rpm_pssm0	0.0
pse_pssm39	0.0
PSSM147	0.0
IN.gap1	0.0
T_Freq_SS8	0.0
PSSM313	0.0
IEK_Freq	0.0
g5.g2.g2	0.0
PSSM152	0.0
rpm_pssm269	0.0
pse_pssm0	0.0
hydrophobicity_ENGD860101.Tr2332	0.0
PSSM221	0.0
dp_pssm181	0.0
N_Freq	0.0
rpm_pssm337	0.0
FER_at_RSA_bigger65xHP	0.0
smoothed_pssm44	0.0
g3.g4.g5	0.0
PSSM373	0.0
PSSM295	0.0
KT.gap1	0.0
RS.gap3	0.0
PSSM177	0.0
PSSM168	0.0
KT.gap3	0.0
MS.gap5	0.0
polarizability.1.residue0	0.0
dp_pssm78	0.0
rpm_pssm307	0.0
PSSM218	0.0
CHE_Freq_SS3	0.0
HCC_Freq_SS8	0.0
rpm_pssm235	0.0
QK.gap5	0.0
dp_pssm57	0.0
NN.gap3	0.0
smoothed_pssm64	0.0
dp_pssm71	0.0
rpm_pssm335	0.0
dp_pssm130	0.0
PSSM60	0.0
SC_PseAAC6	0.0
pse_pssm1	0.0
PSSM385	0.0
HHT_Freq_SS8	0.0
Log_L	0.0
hydrophobicity_FASG890101.Tr2332	0.0
EEE_Freq	0.0
KN.gap0	0.0
aac_pssm0	0.0
EE	0.0
PSSM240	0.0
dp_pssm156	0.0
hydrophobicity_CASG920101.G2	0.0
PSSM50	0.0
EEE_Freq_SS3	0.0
CCE_Freq_SS3	0.0
HE_Freq_SS3	0.0
EK.gap3	0.0
PSSM128	0.0
KK.gap1	0.0
hydrophobicity_ARGP820101.G1	0.0
rpm_pssm378	0.0
pse_pssm33	0.0
dp_pssm100	0.0
hydrophobicity_PONP930101.G3	0.0
polarity.G1	0.0
dp_pssm19	0.0
rpm_pssm121	0.0
EEE_Freq_SS8	0.0
g6.g6.g3	0.0
EHE_Freq_SS8	0.0
HHC_Freq_SS3	0.0
dp_pssm138	0.0
CHH_Freq_SS3	0.0
dp_pssm101	0.0
dp_pssm56	0.0
SC_PseAAC2	0.0
dp_pssm182	0.0
smoothed_pssm324	0.0
rpm_pssm373	0.0
smoothed_pssm57	0.0
EHC_Freq_SS8	0.0
PC_PseAAC2	0.0
KL.gap1	0.0
dp_pssm110	0.0
g6.g5.g3	0.0
rpm_pssm220	0.0
TQ.gap3	0.0
dp_pssm231	0.0
smoothed_pssm266	0.0
dp_pssm183	0.0
hydropathy_N_terminal	0.0
YK_Freq	0.0
YK.gap0	0.0
rpm_pssm103	0.0
HEH_Freq_SS3	0.0
SC_PseAAC22	0.0
smoothed_pssm271	0.0
KK.gap0	0.0
PC_PseAAC6	0.0
CH_Freq_SS3	0.0
dp_pssm139	0.0
ES.gap3	0.0
dp_pssm132	0.0
PSSM237	0.0
SN_Freq	0.0
SN.gap0	0.0
HHE_Freq_SS3	0.0
G_Freq	0.0
PSSM116	0.0
IF.gap5	0.0
solventaccess.Tr2332	0.0
dp_pssm72	0.0
C_Freq	0.0
dp_pssm184	0.0
smoothed_pssm304	0.0
PSSM246	0.0
PSSM325	0.0
Turn_Freq	0.0
rpm_pssm302	0.0
pse_pssm18	0.0
smoothed_pssm37	0.0
HEE_Freq_SS3	0.0
FD.gap2	0.0
dp_pssm116	0.0
rpm_pssm214	0.0
PSSM267	0.0
smoothed_pssm152	0.0
SF.gap1	0.0
smoothed_pssm375	0.0
smoothed_pssm302	0.0
THC_Freq_SS8	0.0
PSSM78	0.0
PSSM87	0.0
L_Freq_PBS	0.0
IS_Freq	0.0
PSSM277	0.0
SH.gap3	0.0
dp_pssm74	0.0
g5.g6.g6	0.0
SN.gap5	0.0
YD.gap3	0.0
dp_pssm169	0.0
g4.g4.g6	0.0
EKY_Freq	0.0
IS.gap0	0.0
KY.gap5	0.0
smoothed_pssm180	0.0
QE.gap1	0.0
rpm_pssm142	0.0
smoothed_pssm160	0.0
TCT_Freq_SS8	0.0
PSSM5	0.0
CTC_Freq_SS8	0.0
rpm_pssm106	0.0
secondarystruct.Tr2332	0.0
SS_Freq_SS8	0.0
Aliphatic_Index	0.0
smoothed_pssm574	0.0
smoothed_pssm158	0.0
DY.gap2	0.0
PSSM154	0.0
ES_Freq	0.0
ES.gap0	0.0
SH.gap5	0.0
rpm_pssm377	0.0
YF.gap2	0.0
PSSM216	0.0
smoothed_pssm391	0.0
KEV_Freq	0.0
charge.2.residue25	0.0
smoothed_pssm422	0.0
EM.gap5	0.0
ME.gap4	0.0
CT_Freq_SS8	0.0
hydrophobicity_PRAM900101.3.residue25	0.0
LK.gap2	0.0
PSSM319	0.0
DK.gap1	0.0
dp_pssm227	0.0
rpm_pssm332	0.0
SC_PseAAC28	0.0
IK.gap3	0.0
polarity.1.residue75	0.0
SK.gap2	0.0
Q_Freq_PBS	0.0
smoothed_pssm396	0.0
EPE_Freq	0.0
QS.gap5	0.0
KS.gap5	0.0
EKE_Freq	0.0
YA.gap5	0.0
smoothed_pssm280	0.0
PSSM83	0.0
smoothed_pssm8	0.0
g3.g4.g3	0.0
I_Freq_PBS	0.0
QE.gap4	0.0
hydrophobicity_FASG890101.Tr1331	0.0
PSSM208	0.0
EHT_Freq_SS8	0.0
QS.gap0	0.0
NE.gap3	0.0
PSSM386	0.0
EEC_Freq_SS8	0.0
PSSM301	0.0
rpm_pssm147	0.0
FER_at_RSA_bigger60xHP	0.0
smoothed_pssm260	0.0
VL.gap0	0.0
rpm_pssm398	0.0
EES_Freq_SS8	0.0
FK.gap2	0.0
PSSM189	0.0
PSSM181	0.0
EM_Freq	0.0
EM.gap0	0.0
rpm_pssm141	0.0
normwaalsvolume.2.residue25	0.0
smoothed_pssm84	0.0
PSSM113	0.0
AA.gap5	0.0
smoothed_pssm172	0.0
EE_Freq_SS8	0.0
PSSM69	0.0
EE.gap5	0.0
FER_at_RSA_bigger0xHP	0.0
rpm_pssm71	0.0
g4.g5.g5	0.0
rpm_pssm154	0.0
FE.gap3	0.0
smoothed_pssm371	0.0
PSSM119	0.0
smoothed_pssm326	0.0
SC_Freq_SS8	0.0
rpm_pssm15	0.0
hydrophobicity_FASG890101.G2	0.0
dp_pssm114	0.0
QE_Freq	0.0
QE.gap0	0.0
NK.gap0	0.0
SC_PseAAC12	0.0
KL.gap4	0.0
smoothed_pssm554	0.0
HTC_Freq_SS8	0.0
rpm_pssm148	0.0
NF.gap4	0.0
CCH_Freq_SS3	0.0
No_Diso_bigger10_AA	0.0
dp_pssm51	0.0
SK_Freq	0.0
SK.gap0	0.0
g6.g6.g6	0.0
smoothed_pssm351	0.0
QK.gap1	0.0
hydrophobicity_CASG920101.1.residue0	0.0
rpm_pssm140	0.0
dp_pssm163	0.0
N_Freq_Diso	0.0
P_Freq_Diso	0.0
smoothed_pssm140	0.0
KK.gap2	0.0
dp_pssm136	0.0
KN.gap1	0.0
YS.gap3	0.0
KK.gap3	0.0
ND.gap4	0.0
smoothed_pssm200	0.0
EV.gap0	0.0
KD.gap0	0.0
smoothed_pssm355	0.0
KH.gap4	0.0
polarizability.1.residue100	0.0
rpm_pssm68	0.0
FK.gap4	0.0
FER_at_RSA_bigger85xHP	0.0
EI.gap2	0.0
EN.gap5	0.0
EKI_Freq	0.0
KNF_Freq	0.0
NF_Freq	0.0
smoothed_pssm416	0.0
NF.gap0	0.0
KI.gap2	0.0
KY.gap1	0.0
R_Freq	0.0
smoothed_pssm245	0.0
AK.gap2	0.0
KT.gap2	0.0
THT_Freq_SS8	0.0
smoothed_pssm352	0.0
ES.gap4	0.0
NK.gap3	0.0
RE.gap0	0.0
rpm_pssm200	0.0
PSSM184	0.0
PSSM150	0.0
LEK_Freq	0.0
IN.gap3	0.0
PC_PseAAC15	0.0
smoothed_pssm117	0.0
dp_pssm76	0.0
hydrophobicity_PONP930101.2.residue100	0.0
FN.gap0	0.0
LK.gap4	0.0
rpm_pssm317	0.0
FS.gap4	0.0
PSSM264	0.0
hydrophobicity_PONP930101.3.residue25	0.0
polarity.1.residue25	0.0
g6.g6.g5	0.0
hydrophobicity_PONP930101.1.residue0	0.0
rpm_pssm157	0.0
smoothed_pssm263	0.0
IK.gap2	0.0
smoothed_pssm240	0.0
FN.gap3	0.0
g5.g6.g2	0.0
smoothed_pssm244	0.0
smoothed_pssm146	0.0
smoothed_pssm77	0.0
CCS_Freq_SS8	0.0
dp_pssm148	0.0
Frac_Seq_Diso	0.0
EE.gap4	0.0
PSSM53	0.0
FER_at_RSA_bigger0	0.0
K_Freq	0.0
dp_pssm99	0.0
dp_pssm154	0.0
PSSM225	0.0
dp_pssm42	0.0
rpm_pssm123	0.0
dp_pssm195	0.0
H_Freq_SS3	0.0
H_Freq_SS8	0.0
pse_pssm23	0.0
PSSM131	0.0
EE_Freq	0.0
hydrophobicity_PONP930101.Tr2332	0.0
dp_pssm80	0.0
charge.Tr1331	0.0
dp_pssm41	0.0
pse_pssm2	0.0
CH_Freq_SS8	0.0
EE.gap0	0.0
dp_pssm157	0.0
PSSM234	0.0
dp_pssm45	0.0
E_Freq	0.0
dp_pssm83	0.0
dp_pssm18	0.0
EH_Freq_SS8	0.0
pse_pssm24	0.0
aac_pssm9	0.0
hydrophobicity_ENGD860101.G1	0.0
CEC_Freq_SS3	0.0
pse_pssm29	0.0
No_PBS_bigger10_AA	0.0
PSSM317	0.0
ECC_Freq_SS3	0.0
FER_at_RSA_bigger55xHP	0.0
HH_Freq_SS8	0.0
PSSM231	0.0
EHH_Freq_SS8	0.0
dp_pssm93	0.0
hydrophobicity_PRAM900101.G3	0.0
EK_Freq	0.0
EK.gap0	0.0
EEH_Freq_SS8	0.0
PSSM54	0.0
KE.gap0	0.0
hydrophobicity_PONP930101.G2	0.0
C_Freq_SS3	0.0
solventaccess.3.residue0	0.0
dp_pssm131	0.0
dp_pssm90	0.0
SC_PseAAC9	0.0
FER_at_RSA_bigger50	0.0
hydrophobicity_ARGP820101.2.residue0	0.0
hydrophobicity_ZIMJ680101.2.residue0	0.0
hydrophobicity_PONP930101.3.residue0	0.0
hydrophobicity_CASG920101.2.residue0	0.0
hydrophobicity_ENGD860101.3.residue0	0.0
hydrophobicity_FASG890101.3.residue0	0.0
normwaalsvolume.3.residue0	0.0
polarity.1.residue0	0.0
polarizability.3.residue0	0.0
charge.2.residue0	0.0
secondarystruct.1.residue0	0.0
HHH_Freq_SS8	0.0
PC_PseAAC9	0.0
rpm_pssm105	0.0
dp_pssm43	0.0
hydrophobicity_FASG890101.G1	0.0
rpm_pssm42	0.0
dp_pssm197	0.0
dp_pssm214	0.0
dp_pssm86	0.0
dp_pssm218	0.0
dp_pssm193	0.0
dp_pssm146	0.0
dp_pssm91	0.0
PSSM226	0.0
FER_at_RSA_bigger25	0.0
FER_at_RSA_bigger50xHP	0.0
dp_pssm88	0.0
FER_at_RSA_bigger30	0.0
FER_at_RSA_bigger15xHP	0.0
FER_at_RSA_bigger35	0.0
dp_pssm32	0.0
FER_at_RSA_bigger20xHP	0.0
PSSM126	0.0
FER_at_RSA_bigger35xHP	0.0
aac_pssm6	0.0
pse_pssm5	0.0
dp_pssm25	0.0
pse_pssm16	0.0
FER_at_RSA_bigger25xHP	0.0
PSSM316	0.0
dp_pssm33	0.0
rpm_pssm231	0.0
dp_pssm143	0.0
dp_pssm196	0.0
PSSM127	0.0
aac_pssm11	0.0
rpm_pssm126	0.0
dp_pssm216	0.0
charge.G1	0.0
pse_pssm35	0.0
hydrophobicity_PRAM900101.G1	0.0
pse_pssm4	0.0
PSSM106	0.0
hydrophobicity_CASG920101.G1	0.0
hydrophobicity_FASG890101.G3	0.0
aac_pssm3	0.0
PSSM230	0.0
pse_pssm31	0.0
dp_pssm153	0.0
dp_pssm155	0.0
PSSM134	0.0
pse_pssm20	0.0
Frac_Seq_PBS	0.0
PSSM130	0.0
PSSM229	0.0
dp_pssm40	0.0
dp_pssm97	0.0
dp_pssm68	0.0
FER_at_RSA_bigger15	0.0
solventaccess.G2	0.0
pse_pssm25	0.0
pse_pssm36	0.0
pse_pssm37	0.0
CHE_Freq_SS8	0.0
dp_pssm212	0.0
dp_pssm209	0.0
rpm_pssm225	0.0
solventaccess.G1	0.0
pse_pssm8	0.0
dp_pssm208	0.0
dp_pssm190	0.0
dp_pssm215	0.0
charge.G2	0.0
pse_pssm13	0.0
FER_at_RSA_bigger20	0.0
EE_Freq_SS3	0.0
dp_pssm200	0.0
EK.gap5	0.0
HC_Freq_SS3	0.0
dp_pssm189	0.0
aac_pssm1	0.0
dp_pssm73	0.0
pse_pssm9	0.0
PC_PseAAC16	0.0
C_Freq_SS8	0.0
CEE_Freq_SS3	0.0
dp_pssm105	0.0
HHH_Freq_SS3	0.0
dp_pssm172	0.0
EC_Freq_SS3	0.0
PSSM139	0.0
rpm_pssm236	0.0
dp_pssm135	0.0
FF.gap0	0.0
g3.g5.g6	0.0
FER_at_RSA_bigger55	0.0
dp_pssm171	0.0
EE.gap1	0.0
SC_PseAAC16	0.0
HCH_Freq_SS3	0.0
FER_at_RSA_bigger10xHP	0.0
S_Freq	0.0
dp_pssm98	0.0
hydrophobicity_ENGD860101.G3	0.0
PSSM59	0.0
E_Freq_PBS	0.0
CE_Freq_SS3	0.0
PSSM374	0.0
PSSM233	0.0
KE.gap5	0.0
CHH_Freq_SS8	0.0
rpm_pssm393	0.0
PSSM138	0.0
EK.gap2	0.0
hydrophobicity_PRAM900101.Tr2332	0.0
PSSM51	0.0
dp_pssm102	0.0
PSSM379	3.2792806e-07
dp_pssm70	2.433346e-06
pse_pssm27	1.144255e-05
dp_pssm233	1.2056781e-05
KP.gap1	1.2306734e-05
PSSM210	1.4723862e-05
aac_pssm12	1.5121239e-05
pse_pssm38	1.5440188e-05
aac_pssm17	1.735749e-05
CSS_Freq_SS8	1.7975599e-05
PSSM159	1.8170273e-05
dp_pssm92	2.0797068e-05
PSSM269	2.204273e-05
hydrophobicity_ZIMJ680101.1.residue100	2.3066512e-05
smoothed_pssm120	2.6500858e-05
g4.g3.g3	2.6507172e-05
dp_pssm59	2.8579834e-05
rpm_pssm115	3.1282194e-05
SS.gap2	3.2752465e-05
PSSM179	3.35019e-05
HHE_Freq_SS8	3.354182e-05
KP.gap3	3.468844e-05
SC_PseAAC26	3.4727553e-05
PSSM303	3.516351e-05
AK.gap3	3.5192064e-05
PSSM336	3.589959e-05
PSSM213	3.6790327e-05
g4.g5.g6	3.6930312e-05
RE_Freq	3.891417e-05
HTH_Freq_SS8	3.9593626e-05
dp_pssm198	4.114205e-05
E_Freq_Diso	4.131687e-05
dp_pssm79	4.386519e-05
FER_at_RSA_bigger45xHP	4.3898297e-05
aac_pssm19	4.660538e-05
dp_pssm111	4.746091e-05
E_Freq_SS8	4.7697013e-05
PSSM136	4.97617e-05
rpm_pssm275	5.0448525e-05
dp_pssm8	5.0802955e-05
rpm_pssm252	5.1326046e-05
KE.gap1	5.510974e-05
dp_pssm5	5.513177e-05
hydropathy_average	5.5254168e-05
rpm_pssm63	5.7044374e-05
rpm_pssm311	5.790812e-05
dp_pssm224	6.074717e-05
PSSM107	6.20093e-05
TK.gap3	6.207075e-05
dp_pssm58	6.268795e-05
rpm_pssm368	6.296152e-05
charge.Tr2332	6.3155174e-05
dp_pssm192	6.3232874e-05
smoothed_pssm265	6.5599015e-05
dp_pssm134	6.753182e-05
dp_pssm188	6.825976e-05
KA.gap5	6.935315e-05
PSSM64	6.98748e-05
PSSM253	7.0305156e-05
QS_Freq	7.113917e-05
PSSM160	7.160066e-05
PSSM133	7.1991635e-05
rpm_pssm213	7.3856085e-05
PSSM192	7.422708e-05
rpm_pssm384	7.4814154e-05
HH_Freq_SS3	7.521211e-05
smoothed_pssm272	7.704642e-05
dp_pssm66	7.903564e-05
smoothed_pssm283	7.97775e-05
FER_at_RSA_bigger5	8.042267e-05
TT_Freq_SS8	8.0976155e-05
PSSM222	8.150762e-05
pse_pssm3	8.5006504e-05
CHT_Freq_SS8	8.655227e-05
FK.gap1	8.766805e-05
HTT_Freq_SS8	8.811052e-05
DS.gap2	8.89777e-05
hydrophobicity_PONP930101.3.residue75	9.067855e-05
smoothed_pssm456	9.106982e-05
pse_pssm10	9.3482864e-05
PSSM112	9.350561e-05
dp_pssm170	9.585359e-05
smoothed_pssm261	9.838816e-05
NT.gap5	9.903017e-05
rpm_pssm180	9.933348e-05
EN.gap2	9.9719895e-05
dp_pssm174	0.00010078428
KN.gap4	0.000108229586
dp_pssm207	0.000109252294
PSSM310	0.00010942969
dp_pssm15	0.00010960792
CCC_Freq_SS8	0.00010989609
smoothed_pssm233	0.00011037892
rpm_pssm273	0.00011175538
smoothed_pssm320	0.0001123581
PSSM115	0.00011248098
dp_pssm94	0.00011309055
FQ.gap4	0.000114227965
polarity.Tr1221	0.00011446182
PSSM318	0.000115802664
HCC_Freq_SS3	0.00011602492
rpm_pssm316	0.00011752512
NT.gap4	0.00011788649
PSSM260	0.000118557706
KS.gap2	0.000121032914
EEC_Freq_SS3	0.000121263096
rpm_pssm128	0.00012130734
hydrophobicity_ZIMJ680101.2.residue25	0.00012199737
QN.gap2	0.00012842067
KD_Freq	0.00013233398
ES.gap1	0.0001325175
KQ.gap5	0.00013275402
FER_at_RSA_bigger45	0.00013558581
smoothed_pssm253	0.00013564147
solventaccess.1.residue25	0.00013694206
dp_pssm104	0.00013751577
aac_pssm13	0.00013807033
SK.gap3	0.00013848941
rpm_pssm277	0.0001397623
PSSM209	0.00014405612
PSSM44	0.00014672069
rpm_pssm43	0.00014860719
smoothed_pssm395	0.00014998314
rpm_pssm165	0.00015052721
PSSM174	0.00015246686
NE.gap2	0.000155056
hydrophobicity_FASG890101.3.residue75	0.00015576524
g6.g3.g4	0.00015701949
PSSM140	0.0001579855
rpm_pssm131	0.00015812945
dp_pssm202	0.00015813121
PSSM16	0.00016107516
dp_pssm54	0.0001631154
smoothed_pssm331	0.00016379287
dp_pssm175	0.00016455157
ET.gap3	0.00016485642
smoothed_pssm28	0.00016514874
rpm_pssm28	0.00016587932
PSSM228	0.00016593673
dp_pssm211	0.00016930497
rpm_pssm234	0.00017133789
dp_pssm178	0.00017352158
PSSM311	0.0001749528
FN_Freq	0.0001830383
rpm_pssm215	0.00018311308
rpm_pssm46	0.00018335438
dp_pssm75	0.00018404103
smoothed_pssm97	0.00018534804
normwaalsvolume.1.residue0	0.00018538092
pse_pssm22	0.0001868069
YT.gap4	0.0001868582
dp_pssm137	0.0001871693
rpm_pssm222	0.00019011201
rpm_pssm10	0.00019086726
PSSM122	0.00019101126
secondarystruct.2.residue0	0.000194109
dp_pssm185	0.00019708523
dp_pssm85	0.00019924468
TH_Freq_SS8	0.00020225458
pse_pssm26	0.00020323347
dp_pssm133	0.00020428865
KK_Freq	0.00020573888
secondarystruct.G1	0.00020705767
PSSM204	0.0002177876
rpm_pssm201	0.00022023194
HN.gap3	0.00022632937
FER_at_RSA_bigger10	0.00023080167
g5.g6.g1	0.00023669768
FER_at_RSA_bigger40xHP	0.00024235381
dp_pssm13	0.00024487986
PSSM65	0.0002460855
ST.gap1	0.00024989803
dp_pssm204	0.0002499263
TTS_Freq_SS8	0.00025223
CEE_Freq_SS8	0.00026105353
PSSM219	0.00026383172
dp_pssm117	0.00027348334
PSSM365	0.0002816714
smoothed_pssm884	0.00028387998
dp_pssm177	0.00028627727
PSSM329	0.00028688423
smoothed_pssm18	0.0002873909
hydrophobicity_PRAM900101.2.residue25	0.00028741336
CEC_Freq_SS8	0.00029257915
SK.gap5	0.00029420888
dp_pssm89	0.0002952332
PSSM1	0.00030040764
dp_pssm2	0.0003007031
ED.gap2	0.00030315993
rpm_pssm197	0.0003041044
PSSM201	0.00030553908
g6.g4.g6	0.00030566318
smoothed_pssm222	0.0003145042
charge.2.residue50	0.00032232003
dp_pssm62	0.0003248041
SC_PseAAC24	0.00032916435
pse_pssm34	0.00032918702
NK.gap5	0.0003293501
PSSM337	0.00032942038
dp_pssm95	0.00033113282
NL.gap1	0.0003368776
CEH_Freq_SS8	0.0003376272
KR.gap5	0.00034817198
dp_pssm55	0.00034925478
KE.gap3	0.00035628324
PSSM157	0.00035794327
dp_pssm38	0.00035877142
smoothed_pssm38	0.000359169
CE_Freq_SS8	0.00036506492
NK_Freq	0.00036521896
FER_at_RSA_bigger80	0.00036577135
NE.gap1	0.000372324
TE.gap4	0.0003749066
hydrophobicity_ENGD860101.2.residue0	0.0003773879
dp_pssm119	0.00037894805
SE_Freq	0.00037909916
TT.gap3	0.00039145516
smoothed_pssm78	0.00040640766
HHC_Freq_SS8	0.0004151096
rpm_pssm305	0.000416175
KK.gap4	0.00041836416
dp_pssm140	0.00042023254
SE.gap5	0.00042168735
SC_PseAAC4	0.00042316777
hydrophobicity_PRAM900101.Tr1221	0.0004334716
PSSM392	0.00043776844
PSSM17	0.00043805168
dp_pssm225	0.0004415137
PSSM148	0.000445089
rpm_pssm45	0.00044549844
PSSM236	0.0004528243
EV_Freq	0.00045294617
PSSM275	0.00045349912
SN.gap1	0.00045493286
FER_at_RSA_bigger65	0.00046445776
rpm_pssm397	0.0004668407
smoothed_pssm344	0.0004729101
PSSM124	0.00047357334
ED.gap4	0.00047731758
rpm_pssm204	0.00048346235
rpm_pssm323	0.0004894973
SCC_Freq_SS8	0.00049040216
SN.gap2	0.0004943398
dp_pssm48	0.00049447565
NS.gap4	0.0004946485
PSSM26	0.00050305243
dp_pssm234	0.0005038362
HE.gap5	0.00050457905
smoothed_pssm291	0.0005105521
rpm_pssm108	0.0005149047
rpm_pssm193	0.0005179153
hydrophobicity_ENGD860101.2.residue100	0.00053387345
PSSM125	0.0005395556
PSSM48	0.00054375007
ES.gap5	0.0005520126
polarizability.1.residue75	0.00055447465
dp_pssm147	0.0005576949
PSSM361	0.0005662389
DE.gap3	0.0005680936
dp_pssm160	0.0005731347
PSSM41	0.0005838666
PSSM123	0.0005971884
dp_pssm46	0.00060015696
IK.gap1	0.0006035201
rpm_pssm278	0.0006270017
A_Freq_PBS	0.00063217804
aac_pssm18	0.00063299405
PSSM155	0.00063314004
normwaalsvolume.Tr1331	0.00063380995
E	0.0006442548
dp_pssm50	0.00064708624
S	0.00065353455
PSSM105	0.0006631786
aac_pssm14	0.00066675025
dp_pssm191	0.0006851093
EE.gap3	0.0006884004
FER_at_RSA_bigger80xHP	0.0006889111
VL_Freq	0.0006890157
FER_at_RSA_bigger75	0.00069279084
hydrophobicity_PONP930101.2.residue0	0.0007115316
dp_pssm237	0.000714555
rpm_pssm272	0.0007155013
CSC_Freq_SS8	0.00071692315
pse_pssm19	0.0007190445
dp_pssm22	0.0007211949
rpm_pssm324	0.0007215602
dp_pssm141	0.0007218579
PSSM47	0.0007252534
rpm_pssm217	0.000730334
hydrophobicity_ENGD860101.1.residue25	0.0007341102
g3.g6.g5	0.0007354929
rpm_pssm301	0.00073777116
HC_Freq_SS8	0.00073790795
dp_pssm34	0.0007512329
dp_pssm162	0.0007582273
dp_pssm69	0.00076018035
rpm_pssm17	0.00076273823
dp_pssm24	0.00078431156
dp_pssm223	0.00079781516
rpm_pssm226	0.00080375344
PSSM67	0.0008233973
PSSM110	0.0008332079
dp_pssm127	0.0008396399
smoothed_pssm220	0.000842094
smoothed_pssm286	0.0008439673
rpm_pssm199	0.00084891834
EF.gap4	0.00085179013
hydrophobicity_ARGP820101.1.residue0	0.0008575101
dp_pssm124	0.00086658157
FS.gap1	0.00086782523
dp_pssm150	0.00086921785
dp_pssm14	0.00089241273
EI.gap5	0.0008960301
T_Freq_PBS	0.00089694234
dp_pssm64	0.0009001289
dp_pssm213	0.00090062217
dp_pssm217	0.00090590765
SE.gap3	0.0009263349
CS_Freq_SS8	0.00093513663
ET.gap5	0.0009366429
dp_pssm199	0.0009527779
KE.gap2	0.0009558464
PSSM369	0.00096172094
rpm_pssm14	0.000965223
pse_pssm12	0.0009768791
dp_pssm176	0.0009856818
dp_pssm151	0.000994596
CC_Freq_SS3	0.0010046421
DK.gap3	0.0010064739
rpm_pssm125	0.0010147375
CHC_Freq_SS8	0.0010362641
dp_pssm159	0.0010606013
rpm_pssm196	0.0010630914
PSSM200	0.0010634123
dp_pssm27	0.0010710312
rpm_pssm135	0.0010742731
HCH_Freq_SS8	0.0010807152
aac_pssm16	0.001092752
NF.gap2	0.0010991632
smoothed_pssm243	0.0011201887
dp_pssm49	0.0011214
EL.gap5	0.0011339142
PSSM314	0.0011451064
pse_pssm11	0.0011490954
rpm_pssm392	0.0011775093
dp_pssm103	0.0011982431
charge.G3	0.0012037111
E_Freq_SS3	0.001213805
dp_pssm7	0.0012213698
PSSM45	0.0012295005
dp_pssm65	0.0012345869
FF_Freq	0.0012360972
dp_pssm145	0.0012450714
dp_pssm96	0.0012705217
PSSM68	0.0012723185
rpm_pssm315	0.0012845194
rpm_pssm122	0.0013139138
dp_pssm121	0.0013185975
rpm_pssm336	0.0013586091
ECH_Freq_SS3	0.0013661397
SC_PseAAC15	0.001379045
dp_pssm60	0.0013802274
pse_pssm30	0.0013902265
FER_at_RSA_bigger75xHP	0.0013910334
rpm_pssm210	0.0014038335
KE_Freq	0.0014102445
CCC_Freq_SS3	0.0014141946
solventaccess.G3	0.0014193577
dp_pssm129	0.0014207944
PSSM33	0.0014461495
secondarystruct.2.residue25	0.0014898324
rpm_pssm136	0.0014991396
ECT_Freq_SS8	0.0015296693
rpm_pssm145	0.0015369966
rpm_pssm221	0.0015567123
dp_pssm120	0.0015652019
dp_pssm210	0.0015748825
SC_PseAAC23	0.0015972694
KQ.gap1	0.001638088
dp_pssm3	0.0016489669
HT_Freq_SS8	0.0016508984
dp_pssm149	0.0016842482
smoothed_pssm58	0.0016946803
dp_pssm31	0.001699527
smoothed_pssm17	0.0017203867
KQ.gap4	0.00173656
pse_pssm17	0.0017404422
dp_pssm1	0.0017534156
dp_pssm128	0.0017555966
aac_pssm4	0.0017852662
PSSM252	0.0018148909
smoothed_pssm219	0.0018439852
PSSM238	0.0018577067
dp_pssm186	0.0018671949
PSSM169	0.0018787951
FER_at_RSA_bigger70xHP	0.0018893684
dp_pssm219	0.0019113057
dp_pssm30	0.001927013
PSSM12	0.0019321949
aac_pssm15	0.0019328581
polarity.2.residue0	0.0019337799
dp_pssm87	0.001987015
hydrophobicity_ENGD860101.3.residue25	0.002025842
PSSM261	0.0020291358
rpm_pssm56	0.0020497038
Log_MW	0.0020507288
PSSM36	0.0021054184
rpm_pssm270	0.0022139002
dp_pssm17	0.0022316887
dp_pssm16	0.0022360957
FER_at_RSA_bigger60	0.002243287
FF.gap1	0.002250315
dp_pssm180	0.0022546975
dp_pssm10	0.0022634496
dp_pssm44	0.0023037521
dp_pssm165	0.0023293372
PSSM6	0.0023391854
KN_Freq	0.0023415312
PSSM220	0.0023422968
ES.gap2	0.0023541972
pse_pssm15	0.0023778537
dp_pssm125	0.0023834228
PSSM274	0.0024149616
dp_pssm0	0.00247916
PSSM56	0.002495557
pse_pssm21	0.0025294186
smoothed_pssm223	0.0025316589
dp_pssm230	0.002651618
dp_pssm109	0.002660733
HEE_Freq_SS8	0.002666454
TCH_Freq_SS8	0.0026861043
PSSM55	0.0027418877
dp_pssm194	0.0028107676
PSSM58	0.002814412
PSSM232	0.0028287957
dp_pssm201	0.0028811768
dp_pssm123	0.0029409984
charge.3.residue0	0.0030052424
rpm_pssm212	0.0030150276
smoothed_pssm844	0.0030272293
dp_pssm106	0.0031470424
pse_pssm28	0.0031590061
PSSM227	0.0031830627
EDS_Freq	0.0032339427
dp_pssm26	0.0032488208
dp_pssm81	0.0033101214
PSSM245	0.00336922
dp_pssm35	0.003402577
dp_pssm20	0.0034562447
dp_pssm205	0.0034802454
rpm_pssm21	0.0036133437
dp_pssm47	0.0037160139
dp_pssm67	0.0037378962
PSSM156	0.0037926119
dp_pssm82	0.0038045098
dp_pssm203	0.0038108386
dp_pssm126	0.0038264135
dp_pssm206	0.003854861
dp_pssm142	0.003985077
aac_pssm10	0.004028083
hydrophobicity_PRAM900101.2.residue0	0.00406193
smoothed_pssm225	0.00410202
g5.g6.g5	0.004177315
PSSM263	0.0042089163
PSSM43	0.004297747
rpm_pssm4	0.004415815
TC_Freq_SS8	0.0045588803
HEH_Freq_SS8	0.0046080993
dp_pssm6	0.0046379445
PSSM279	0.0047025825
EE.gap2	0.004853817
dp_pssm144	0.0048844544
dp_pssm152	0.0048983623
dp_pssm36	0.0052527217
FER_at_RSA_bigger40	0.0053720125
PE.gap2	0.0053933426
smoothed_pssm311	0.0055908426
rpm_pssm178	0.005666088
dp_pssm84	0.005682202
polarity.G3	0.005761153
PSSM22	0.005779005
rpm_pssm12	0.0058355774
HE_Freq_SS8	0.0058893855
dp_pssm229	0.0059085707
FER_at_RSA_bigger70	0.006018444
total_hydropathy	0.006058516
dp_pssm11	0.0062001804
Log_polarity	0.006387061
PSSM396	0.0065467097
KE.gap4	0.006597692
aac_pssm5	0.00666481
PSSM132	0.006709351
rpm_pssm76	0.006746516
dp_pssm179	0.0070070825
dp_pssm173	0.0076777954
aac_pssm8	0.007920774
smoothed_pssm246	0.007931907
CCH_Freq_SS8	0.008228108
dp_pssm12	0.008250922
smoothed_pssm303	0.008345694
HEC_Freq_SS8	0.00847053
PSSM211	0.0084935855
dp_pssm108	0.008649152
dp_pssm4	0.008823227
dp_pssm28	0.009810623
hydrophobicity_PRAM900101.3.residue0	0.009941665
S_Freq_SS8	0.010514021
smoothed_pssm226	0.011524965
dp_pssm9	0.013160233
smoothed_pssm251	0.013761756
PC_PseAAC4	0.014256896
rpm_pssm168	0.015241195
dp_pssm23	0.016103622
aac_pssm2	0.016193086
dp_pssm29	0.016893733
PSSM239	0.01719518
FER_at_RSA_bigger30xHP	0.019563505
hydrophobicity_PONP930101.G1	0.027006466
pse_pssm6	0.03821723
dp_pssm63	0.051514104
dp_pssm61	0.05175032
